# Supplementary material for: Causal Relationships Between Environmental Exposures, Iron Metabolism, Hematuria Markers, and Rheumatoid Arthritis: An Investigation Using Mendelian Randomization
Source: Biomedicines. 2025 Feb 19;13(2):513. doi: 10.3390/biomedicines13020513 (PMC11852645; doi:10.3390/biomedicines13020513)
Supplement: Supplementary file 1 [file biomedicines-13-00513-s001.zip › Supplementary Table S1.xlsx]

## Sheet: RA
Table S1. Results of the Cochran Q,MR-Egger-intercept and MR-PRESSO tests for detecting horizontal and directional pleiotropy and between SNP-heterogeneity in the Mendelian randomization.
Exporsure	Outcome	Cochrans			Egger			PRESSO			PRESSO Outliers corrected			PRESSO Global Test RSSobs	PRSSobs	PRESSO Distortion Test
		Q	Qdf	P	intercept	se	Pintercept	OR	SD	P	OR	SD	P			beta	P
Lifetime smoking	Rheumatoid arthritis	233.284	143	2.77275e-06	0.00287014	0.00667983	0.668085	1.84755	0.157939	0.000154968	2.0629	0.146532	2.17902e-06	236.444	<0.001	-15.2261	0.499
Lifetime smoking	Seropositive rheumatoid arthritis	212.195	143	0.000153132	-0.000398172	0.00725222	0.956293	1.47134	0.171311	0.0257007	1.59816	0.157379	0.00340455	214.903	<0.001	-17.6343	0.633
