# Supplementary material for: Causal Relationships Between Environmental Exposures, Iron Metabolism, Hematuria Markers, and Rheumatoid Arthritis: An Investigation Using Mendelian Randomization
Source: Biomedicines. 2025 Feb 19;13(2):513. doi: 10.3390/biomedicines13020513 (PMC11852645; doi:10.3390/biomedicines13020513)
Supplement: Supplementary file 1 [file biomedicines-13-00513-s001.zip › Supplementary Table S2.xlsx]

## Sheet: ON_heel
Table S2.Reverse MR analysis results between RA and environmental exposures.
ID.exposure	ID.outcome	Exposure	Outcome	Method	Nsnp	β	SE	OR	OR_lci95	OR_uci95	Pval
finngen_R9_M13_Rheumatoid arthritis	smoking initiation	Rheumatoid arthritis	smoking initiation	MR Egger	51	-0.000552229	0.00972051	0.999448	0.980586	1.01867	0.954927
finngen_R9_M13_Rheumatoid arthritis	smoking initiation	Rheumatoid arthritis	smoking initiation	Weighted median	51	0.00714789	0.00666907	1.00717	0.994094	1.02043	0.283811
finngen_R9_M13_Rheumatoid arthritis	smoking initiation	Rheumatoid arthritis	smoking initiation	Inverse variance weighted	51	0.00379207	0.00524131	1.0038	0.99354	1.01416	0.469374
finngen_R9_M13_Rheumatoid arthritis	smoking initiation	Rheumatoid arthritis	smoking initiation	Simple mode	51	0.0183807	0.0108728	1.01855	0.997074	1.04049	0.0971541
finngen_R9_M13_Rheumatoid arthritis	smoking initiation	Rheumatoid arthritis	smoking initiation	Weighted mode	51	0.0135075	0.00892748	1.0136	0.996018	1.03149	0.13657
finngen_R9_M13_Rheumatoid arthritis	Lifetime Smoking	Rheumatoid arthritis	Lifetime Smoking	MR Egger	45	0.00765503	0.00494478	1.00768	0.997965	1.0175	0.128927
finngen_R9_M13_Rheumatoid arthritis	Lifetime Smoking	Rheumatoid arthritis	Lifetime Smoking	Weighted median	45	0.00560569	0.00289366	1.00562	0.999934	1.01134	0.052717
finngen_R9_M13_Rheumatoid arthritis	Lifetime Smoking	Rheumatoid arthritis	Lifetime Smoking	Inverse variance weighted	45	0.00389836	0.00259139	1.00391	0.99882	1.00902	0.132492
finngen_R9_M13_Rheumatoid arthritis	Lifetime Smoking	Rheumatoid arthritis	Lifetime Smoking	Simple mode	45	0.00440467	0.00610214	1.00441	0.992473	1.0165	0.474222
finngen_R9_M13_Rheumatoid arthritis	Lifetime Smoking	Rheumatoid arthritis	Lifetime Smoking	Weighted mode	45	0.00732727	0.00334305	1.00735	1.00078	1.01398	0.0337312
finngen_R9_M13_Rheumatoid arthritis	ukb-b-10817	Rheumatoid arthritis	PM 2.5um	MR Egger	49	0.00629717	0.00562388	1.00632	0.995286	1.01747	0.268523
finngen_R9_M13_Rheumatoid arthritis	ukb-b-10817	Rheumatoid arthritis	PM 2.5um	Weighted median	49	0.003457	0.00401253	1.00346	0.995602	1.01139	0.388934
finngen_R9_M13_Rheumatoid arthritis	ukb-b-10817	Rheumatoid arthritis	PM 2.5um	Inverse variance weighted	49	0.00336709	0.00308288	1.00337	0.997328	1.00945	0.274749
finngen_R9_M13_Rheumatoid arthritis	ukb-b-10817	Rheumatoid arthritis	PM 2.5um	Simple mode	49	0.015805	0.00840039	1.01593	0.99934	1.0328	0.0659809
finngen_R9_M13_Rheumatoid arthritis	ukb-b-10817	Rheumatoid arthritis	PM 2.5um	Weighted mode	49	6.95352e-05	0.00558654	1.00007	0.989179	1.01108	0.990121
finngen_R9_M13_Rheumatoid arthritis	ukb-b-12963	Rheumatoid arthritis	PM 2.5-10um	MR Egger	49	0.00372667	0.00456069	1.00373	0.994801	1.01275	0.417978
finngen_R9_M13_Rheumatoid arthritis	ukb-b-12963	Rheumatoid arthritis	PM 2.5-10um	Weighted median	49	0.00225729	0.00370295	1.00226	0.995012	1.00956	0.542131
finngen_R9_M13_Rheumatoid arthritis	ukb-b-12963	Rheumatoid arthritis	PM 2.5-10um	Inverse variance weighted	49	0.00378612	0.00251612	1.00379	0.998855	1.00876	0.13239
finngen_R9_M13_Rheumatoid arthritis	ukb-b-12963	Rheumatoid arthritis	PM 2.5-10um	Simple mode	49	0.0042913	0.00701699	1.0043	0.990583	1.01821	0.543715
finngen_R9_M13_Rheumatoid arthritis	ukb-b-12963	Rheumatoid arthritis	PM 2.5-10um	Weighted mode	49	0.00201847	0.00442573	1.00202	0.993366	1.01075	0.650392
finngen_R9_M13_Rheumatoid arthritis	ukb-b-589	Rheumatoid arthritis	PM 10um	MR Egger	49	-0.00370316	0.00600275	0.996304	0.98465	1.00809	0.540271
finngen_R9_M13_Rheumatoid arthritis	ukb-b-589	Rheumatoid arthritis	PM 10um	Weighted median	49	-0.000896573	0.00369036	0.999104	0.991903	1.00636	0.808044
finngen_R9_M13_Rheumatoid arthritis	ukb-b-589	Rheumatoid arthritis	PM 10um	Inverse variance weighted	49	-0.000629924	0.00329086	0.99937	0.992945	1.00584	0.8482
finngen_R9_M13_Rheumatoid arthritis	ukb-b-589	Rheumatoid arthritis	PM 10um	Simple mode	49	0.00176936	0.00794798	1.00177	0.986286	1.0175	0.824777
finngen_R9_M13_Rheumatoid arthritis	ukb-b-589	Rheumatoid arthritis	PM 10um	Weighted mode	49	-0.0014093	0.00483229	0.998592	0.989178	1.00809	0.771816
finngen_R9_M13_Rheumatoid arthritis	ukb-b-2618	Rheumatoid arthritis	Nitrogen dioxide	MR Egger	49	0.00223693	0.00574399	1.00224	0.991019	1.01359	0.698711
finngen_R9_M13_Rheumatoid arthritis	ukb-b-2618	Rheumatoid arthritis	Nitrogen dioxide	Weighted median	49	0.000493642	0.004154	1.00049	0.992381	1.00867	0.905406
finngen_R9_M13_Rheumatoid arthritis	ukb-b-2618	Rheumatoid arthritis	Nitrogen dioxide	Inverse variance weighted	49	0.00205286	0.00313668	1.00205	0.995913	1.00823	0.512809
finngen_R9_M13_Rheumatoid arthritis	ukb-b-2618	Rheumatoid arthritis	Nitrogen dioxide	Simple mode	49	0.00324026	0.00879063	1.00325	0.986108	1.02068	0.714044
finngen_R9_M13_Rheumatoid arthritis	ukb-b-2618	Rheumatoid arthritis	Nitrogen dioxide	Weighted mode	49	0.00227974	0.00578831	1.00228	0.990976	1.01372	0.695434
finngen_R9_M13_Rheumatoid arthritis	ukb-b-12417	Rheumatoid arthritis	Nitrogen oxides	MR Egger	49	0.00645848	0.00563755	1.00648	0.995419	1.01766	0.257753
finngen_R9_M13_Rheumatoid arthritis	ukb-b-12417	Rheumatoid arthritis	Nitrogen oxides	Weighted median	49	-0.000738769	0.00404736	0.999262	0.991366	1.00722	0.855166
finngen_R9_M13_Rheumatoid arthritis	ukb-b-12417	Rheumatoid arthritis	Nitrogen oxides	Inverse variance weighted	49	0.00258711	0.00310065	1.00259	0.996516	1.0087	0.40407
finngen_R9_M13_Rheumatoid arthritis	ukb-b-12417	Rheumatoid arthritis	Nitrogen oxides	Simple mode	49	0.0115879	0.00837136	1.01166	0.995192	1.02839	0.172691
finngen_R9_M13_Rheumatoid arthritis	ukb-b-12417	Rheumatoid arthritis	Nitrogen oxides	Weighted mode	49	0.00206986	0.00452828	1.00207	0.993218	1.01101	0.649664
finngen_R9_M13_Seropositive rheumatoid arthritis	smoking initiation	Seropositive rheumatoid arthritis	smoking initiation	MR Egger	52	0.0048223	0.00623951	1.00483	0.99262	1.0172	0.44324
finngen_R9_M13_Seropositive rheumatoid arthritis	smoking initiation	Seropositive rheumatoid arthritis	smoking initiation	Weighted median	52	0.00617664	0.00490357	1.0062	0.996572	1.01591	0.207807
finngen_R9_M13_Seropositive rheumatoid arthritis	smoking initiation	Seropositive rheumatoid arthritis	smoking initiation	Inverse variance weighted	52	0.00616451	0.00360735	1.00618	0.999095	1.01332	0.0874742
finngen_R9_M13_Seropositive rheumatoid arthritis	smoking initiation	Seropositive rheumatoid arthritis	smoking initiation	Simple mode	52	0.0113718	0.00857287	1.01144	0.994584	1.02858	0.19059
finngen_R9_M13_Seropositive rheumatoid arthritis	smoking initiation	Seropositive rheumatoid arthritis	smoking initiation	Weighted mode	52	0.00494454	0.00429504	1.00496	0.996532	1.01345	0.25501
finngen_R9_M13_Seropositive rheumatoid arthritis	Lifetime Smoking	Seropositive rheumatoid arthritis	Lifetime Smoking	MR Egger	49	0.00313085	0.00337122	1.00314	0.996529	1.00979	0.357791
finngen_R9_M13_Seropositive rheumatoid arthritis	Lifetime Smoking	Seropositive rheumatoid arthritis	Lifetime Smoking	Weighted median	49	-0.000387178	0.00200167	0.999613	0.995699	1.00354	0.846624
finngen_R9_M13_Seropositive rheumatoid arthritis	Lifetime Smoking	Seropositive rheumatoid arthritis	Lifetime Smoking	Inverse variance weighted	49	0.000209338	0.00198615	1.00021	0.996323	1.00411	0.916059
finngen_R9_M13_Seropositive rheumatoid arthritis	Lifetime Smoking	Seropositive rheumatoid arthritis	Lifetime Smoking	Simple mode	49	0.00668714	0.00525128	1.00671	0.996401	1.01712	0.208998
finngen_R9_M13_Seropositive rheumatoid arthritis	Lifetime Smoking	Seropositive rheumatoid arthritis	Lifetime Smoking	Weighted mode	49	0.000416838	0.00195271	1.00042	0.996595	1.00425	0.831867
finngen_R9_M13_Seropositive rheumatoid arthritis	ukb-b-589	Seropositive rheumatoid arthritis	PM 2.5um	MR Egger	52	0.00188039	0.00426908	1.00188	0.993534	1.0103	0.661496
finngen_R9_M13_Seropositive rheumatoid arthritis	ukb-b-589	Seropositive rheumatoid arthritis	PM 2.5um	Weighted median	52	0.00214775	0.00295285	1.00215	0.996367	1.00797	0.467012
finngen_R9_M13_Seropositive rheumatoid arthritis	ukb-b-589	Seropositive rheumatoid arthritis	PM 2.5um	Inverse variance weighted	52	0.00346943	0.00248867	1.00348	0.998593	1.00838	0.163291
finngen_R9_M13_Seropositive rheumatoid arthritis	ukb-b-589	Seropositive rheumatoid arthritis	PM 2.5um	Simple mode	52	0.00352758	0.00670527	1.00353	0.990431	1.01681	0.601106
finngen_R9_M13_Seropositive rheumatoid arthritis	ukb-b-589	Seropositive rheumatoid arthritis	PM 2.5um	Weighted mode	52	0.00129499	0.00265867	1.0013	0.996092	1.00653	0.628286
finngen_R9_M13_Seropositive rheumatoid arthritis	ukb-b-12963	Seropositive rheumatoid arthritis	PM 2.5-10um	MR Egger	52	0.00155219	0.00332286	1.00155	0.995052	1.0081	0.642441
finngen_R9_M13_Seropositive rheumatoid arthritis	ukb-b-12963	Seropositive rheumatoid arthritis	PM 2.5-10um	Weighted median	52	0.0036368	0.00282716	1.00364	0.998097	1.00922	0.19831
finngen_R9_M13_Seropositive rheumatoid arthritis	ukb-b-12963	Seropositive rheumatoid arthritis	PM 2.5-10um	Inverse variance weighted	52	0.00101396	0.00195201	1.00101	0.997192	1.00485	0.603449
finngen_R9_M13_Seropositive rheumatoid arthritis	ukb-b-12963	Seropositive rheumatoid arthritis	PM 2.5-10um	Simple mode	52	0.0018386	0.00516213	1.00184	0.991755	1.01203	0.723182
finngen_R9_M13_Seropositive rheumatoid arthritis	ukb-b-12963	Seropositive rheumatoid arthritis	PM 2.5-10um	Weighted mode	52	0.00262277	0.00290914	1.00263	0.996926	1.00836	0.371527
finngen_R9_M13_Seropositive rheumatoid arthritis	ukb-b-12963	Seropositive rheumatoid arthritis	PM 10um	MR Egger	52	0.00155219	0.00332286	1.00155	0.995052	1.0081	0.642441
finngen_R9_M13_Seropositive rheumatoid arthritis	ukb-b-12963	Seropositive rheumatoid arthritis	PM 10um	Weighted median	52	0.0036368	0.00280957	1.00364	0.998132	1.00919	0.195515
finngen_R9_M13_Seropositive rheumatoid arthritis	ukb-b-12963	Seropositive rheumatoid arthritis	PM 10um	Inverse variance weighted	52	0.00101396	0.00195201	1.00101	0.997192	1.00485	0.603449
finngen_R9_M13_Seropositive rheumatoid arthritis	ukb-b-12963	Seropositive rheumatoid arthritis	PM 10um	Simple mode	52	0.0018386	0.00523475	1.00184	0.991614	1.01217	0.726863
finngen_R9_M13_Seropositive rheumatoid arthritis	ukb-b-12963	Seropositive rheumatoid arthritis	PM 10um	Weighted mode	52	0.00262277	0.00290683	1.00263	0.99693	1.00835	0.371151
finngen_R9_M13_Seropositive rheumatoid arthritis	ukb-b-2618	Seropositive rheumatoid arthritis	Nitrogen dioxide	MR Egger	52	0.00526295	0.00370909	1.00528	0.997995	1.01261	0.162123
finngen_R9_M13_Seropositive rheumatoid arthritis	ukb-b-2618	Seropositive rheumatoid arthritis	Nitrogen dioxide	Weighted median	52	0.00127234	0.00308781	1.00127	0.995232	1.00735	0.680301
finngen_R9_M13_Seropositive rheumatoid arthritis	ukb-b-2618	Seropositive rheumatoid arthritis	Nitrogen dioxide	Inverse variance weighted	52	0.00208507	0.00218178	1.00209	0.997811	1.00638	0.339235
finngen_R9_M13_Seropositive rheumatoid arthritis	ukb-b-2618	Seropositive rheumatoid arthritis	Nitrogen dioxide	Simple mode	52	0.00166392	0.00677612	1.00167	0.98845	1.01506	0.807011
finngen_R9_M13_Seropositive rheumatoid arthritis	ukb-b-2618	Seropositive rheumatoid arthritis	Nitrogen dioxide	Weighted mode	52	0.00136265	0.0030796	1.00136	0.995338	1.00743	0.660017
finngen_R9_M13_Seropositive rheumatoid arthritis	ukb-b-12417	Seropositive rheumatoid arthritis	Nitrogen oxides	MR Egger	52	0.00445293	0.00372603	1.00446	0.997154	1.01183	0.237691
finngen_R9_M13_Seropositive rheumatoid arthritis	ukb-b-12417	Seropositive rheumatoid arthritis	Nitrogen oxides	Weighted median	52	-0.00328494	0.00283769	0.99672	0.991192	1.00228	0.247024
finngen_R9_M13_Seropositive rheumatoid arthritis	ukb-b-12417	Seropositive rheumatoid arthritis	Nitrogen oxides	Inverse variance weighted	52	-0.000295344	0.00222069	0.999705	0.995363	1.00407	0.894196
finngen_R9_M13_Seropositive rheumatoid arthritis	ukb-b-12417	Seropositive rheumatoid arthritis	Nitrogen oxides	Simple mode	52	-0.00710881	0.00658	0.992916	0.980193	1.0058	0.285061
finngen_R9_M13_Seropositive rheumatoid arthritis	ukb-b-12417	Seropositive rheumatoid arthritis	Nitrogen oxides	Weighted mode	52	-0.0020168	0.00301837	0.997985	0.992099	1.00391	0.507034
finngen_R9_M13_Seronegative rheumatoid arthritis	smoking initiation	Seronegative rheumatoid arthritis	smoking initiation	MR Egger	16	0.0217959	0.015678	1.02204	0.991107	1.05393	0.186168
finngen_R9_M13_Seronegative rheumatoid arthritis	smoking initiation	Seronegative rheumatoid arthritis	smoking initiation	Weighted median	16	0.00245314	0.0090004	1.00246	0.984927	1.0203	0.785192
finngen_R9_M13_Seronegative rheumatoid arthritis	smoking initiation	Seronegative rheumatoid arthritis	smoking initiation	Inverse variance weighted	16	0.00375998	0.0071884	1.00377	0.989724	1.01801	0.600931
finngen_R9_M13_Seronegative rheumatoid arthritis	smoking initiation	Seronegative rheumatoid arthritis	smoking initiation	Simple mode	16	0.00578445	0.0168018	1.0058	0.973218	1.03948	0.735418
finngen_R9_M13_Seronegative rheumatoid arthritis	smoking initiation	Seronegative rheumatoid arthritis	smoking initiation	Weighted mode	16	0.00998198	0.014465	1.01003	0.981798	1.03908	0.500684
finngen_R9_M13_Seronegative rheumatoid arthritis	Lifetime Smoking	Seronegative rheumatoid arthritis	Lifetime Smoking	MR Egger	13	0.00878682	0.00877178	1.00883	0.991629	1.02632	0.338008
finngen_R9_M13_Seronegative rheumatoid arthritis	Lifetime Smoking	Seronegative rheumatoid arthritis	Lifetime Smoking	Weighted median	13	0.00313595	0.00351544	1.00314	0.996253	1.01008	0.372365
finngen_R9_M13_Seronegative rheumatoid arthritis	Lifetime Smoking	Seronegative rheumatoid arthritis	Lifetime Smoking	Inverse variance weighted	13	0.00416396	0.00377063	1.00417	0.996779	1.01162	0.269457
finngen_R9_M13_Seronegative rheumatoid arthritis	Lifetime Smoking	Seronegative rheumatoid arthritis	Lifetime Smoking	Simple mode	13	0.00714172	0.00668544	1.00717	0.994056	1.02045	0.306427
finngen_R9_M13_Seronegative rheumatoid arthritis	Lifetime Smoking	Seronegative rheumatoid arthritis	Lifetime Smoking	Weighted mode	13	0.00350998	0.00461315	1.00352	0.994483	1.01263	0.461428
finngen_R9_M13_Seronegative rheumatoid arthritis	ukb-b-10817	Seronegative rheumatoid arthritis	PM 2.5um	MR Egger	14	0.0209963	0.00999212	1.02122	1.00141	1.04142	0.0574137
finngen_R9_M13_Seronegative rheumatoid arthritis	ukb-b-10817	Seronegative rheumatoid arthritis	PM 2.5um	Weighted median	14	0.00810912	0.00595353	1.00814	0.996447	1.01997	0.173176
finngen_R9_M13_Seronegative rheumatoid arthritis	ukb-b-10817	Seronegative rheumatoid arthritis	PM 2.5um	Inverse variance weighted	14	-0.000787114	0.0051878	0.999213	0.989105	1.00943	0.879404
finngen_R9_M13_Seronegative rheumatoid arthritis	ukb-b-10817	Seronegative rheumatoid arthritis	PM 2.5um	Simple mode	14	0.0122344	0.0124521	1.01231	0.987902	1.03732	0.343777
finngen_R9_M13_Seronegative rheumatoid arthritis	ukb-b-10817	Seronegative rheumatoid arthritis	PM 2.5um	Weighted mode	14	0.0109735	0.00716502	1.01103	0.996935	1.02533	0.149604
finngen_R9_M13_Seronegative rheumatoid arthritis	ukb-b-12963	Seronegative rheumatoid arthritis	PM 2.5-10um	MR Egger	14	0.00658593	0.00933285	1.00661	0.988362	1.02519	0.493864
finngen_R9_M13_Seronegative rheumatoid arthritis	ukb-b-12963	Seronegative rheumatoid arthritis	PM 2.5-10um	Weighted median	14	0.00385402	0.00523325	1.00386	0.993617	1.01421	0.461457
finngen_R9_M13_Seronegative rheumatoid arthritis	ukb-b-12963	Seronegative rheumatoid arthritis	PM 2.5-10um	Inverse variance weighted	14	0.000796449	0.00404478	1.0008	0.992894	1.00876	0.8439
finngen_R9_M13_Seronegative rheumatoid arthritis	ukb-b-12963	Seronegative rheumatoid arthritis	PM 2.5-10um	Simple mode	14	0.00552367	0.00933414	1.00554	0.98731	1.0241	0.564154
finngen_R9_M13_Seronegative rheumatoid arthritis	ukb-b-12963	Seronegative rheumatoid arthritis	PM 2.5-10um	Weighted mode	14	0.00506804	0.00673608	1.00508	0.991898	1.01844	0.465233
finngen_R9_M13_Seronegative rheumatoid arthritis	ukb-b-589	Seronegative rheumatoid arthritis	PM 10um	MR Egger	14	-0.0031794	0.0127003	0.996826	0.972318	1.02195	0.806558
finngen_R9_M13_Seronegative rheumatoid arthritis	ukb-b-589	Seronegative rheumatoid arthritis	PM 10um	Weighted median	14	0.0037976	0.00545414	1.0038	0.993131	1.01459	0.486254
finngen_R9_M13_Seronegative rheumatoid arthritis	ukb-b-589	Seronegative rheumatoid arthritis	PM 10um	Inverse variance weighted	14	0.0060058	0.00554503	1.00602	0.995149	1.01702	0.278765
finngen_R9_M13_Seronegative rheumatoid arthritis	ukb-b-589	Seronegative rheumatoid arthritis	PM 10um	Simple mode	14	0.015507	0.00946664	1.01563	0.996957	1.03465	0.125372
finngen_R9_M13_Seronegative rheumatoid arthritis	ukb-b-589	Seronegative rheumatoid arthritis	PM 10um	Weighted mode	14	0.00303783	0.00619337	1.00304	0.99094	1.01529	0.631957
finngen_R9_M13_Seronegative rheumatoid arthritis	ukb-b-2618	Seronegative rheumatoid arthritis	Nitrogen dioxide	MR Egger	14	0.00681122	0.0093911	1.00683	0.988472	1.02554	0.482183
finngen_R9_M13_Seronegative rheumatoid arthritis	ukb-b-2618	Seronegative rheumatoid arthritis	Nitrogen dioxide	Weighted median	14	0.002277	0.00523546	1.00228	0.992047	1.01262	0.663622
finngen_R9_M13_Seronegative rheumatoid arthritis	ukb-b-2618	Seronegative rheumatoid arthritis	Nitrogen dioxide	Inverse variance weighted	14	0.00615732	0.00399472	1.00618	0.998329	1.01409	0.123228
finngen_R9_M13_Seronegative rheumatoid arthritis	ukb-b-2618	Seronegative rheumatoid arthritis	Nitrogen dioxide	Simple mode	14	-0.0049789	0.00997768	0.995033	0.975763	1.01468	0.626114
finngen_R9_M13_Seronegative rheumatoid arthritis	ukb-b-2618	Seronegative rheumatoid arthritis	Nitrogen dioxide	Weighted mode	14	0.00126457	0.00725873	1.00127	0.987121	1.01561	0.864382
finngen_R9_M13_Seronegative rheumatoid arthritis	ukb-b-12417	Seronegative rheumatoid arthritis	Nitrogen oxides	MR Egger	14	0.0142118	0.00863718	1.01431	0.997287	1.03163	0.125803
finngen_R9_M13_Seronegative rheumatoid arthritis	ukb-b-12417	Seronegative rheumatoid arthritis	Nitrogen oxides	Weighted median	14	0.00328995	0.00504817	1.0033	0.993417	1.01327	0.514587
finngen_R9_M13_Seronegative rheumatoid arthritis	ukb-b-12417	Seronegative rheumatoid arthritis	Nitrogen oxides	Inverse variance weighted	14	0.00124762	0.00407949	1.00125	0.993275	1.00929	0.759737
finngen_R9_M13_Seronegative rheumatoid arthritis	ukb-b-12417	Seronegative rheumatoid arthritis	Nitrogen oxides	Simple mode	14	-0.00979198	0.0107837	0.990256	0.969545	1.01141	0.380386
finngen_R9_M13_Seronegative rheumatoid arthritis	ukb-b-12417	Seronegative rheumatoid arthritis	Nitrogen oxides	Weighted mode	14	0.00880377	0.00689504	1.00884	0.995301	1.02257	0.224
