# Supplementary material for: Causal Relationships Between Environmental Exposures, Iron Metabolism, Hematuria Markers, and Rheumatoid Arthritis: An Investigation Using Mendelian Randomization
Source: Biomedicines. 2025 Feb 19;13(2):513. doi: 10.3390/biomedicines13020513 (PMC11852645; doi:10.3390/biomedicines13020513)
Supplement: Supplementary file 1 [file biomedicines-13-00513-s001.zip › Supplementary Table S3.xlsx]

## Sheet: Sheet1
Table S3.The results of the causal impact of lifetime smoking on mediator factors.
ID.Exposure	ID.Outcome	Exposure	Outcome	Method	Nsnp	β	SE	OR	OR_lci95	OR_uci95	Pval
Lifetime smoking	Alanine_aminotransferase	Lifetime smoking	Alanine_aminotransferase	Inverse variance weighted	137	0.133881	0.0452793	1.14326	1.04617	1.24936	0.00310875
Lifetime smoking	Albumin	Lifetime smoking	Albumin	Inverse variance weighted	137	-0.154399	0.0416877	0.85693	0.789696	0.929888	0.000212466
Lifetime smoking	Alkaline_phosphatase	Lifetime smoking	Alkaline_phosphatase	Inverse variance weighted	137	0.268538	0.0624113	1.30805	1.15744	1.47826	1.68721e-05
Lifetime smoking	Apolipoprotein_A	Lifetime smoking	Apolipoprotein_A	Inverse variance weighted	137	-0.19297	0.0459027	0.824507	0.753566	0.902127	2.62371e-05
Lifetime smoking	Apolipoprotein_B_adjstatins	Lifetime smoking	Apolipoprotein_B_adjstatins	Inverse variance weighted	137	0.175563	0.0411165	1.19192	1.09963	1.29195	1.95557e-05
Lifetime smoking	Aspartate_aminotransferase	Lifetime smoking	Aspartate_aminotransferase	Inverse variance weighted	137	0.0456435	0.041672	1.0467	0.964608	1.13578	0.273383
Lifetime smoking	AST_ALT_ratio	Lifetime smoking	AST_ALT_ratio	Inverse variance weighted	137	-0.129607	0.0431078	0.878441	0.807269	0.955887	0.00264212
Lifetime smoking	C_reactive_protein	Lifetime smoking	C_reactive_protein	Inverse variance weighted	137	0.381371	0.0557166	1.46429	1.31281	1.63326	7.65651e-12
Lifetime smoking	Calcium	Lifetime smoking	Calcium	Inverse variance weighted	137	0.105736	0.0356578	1.11153	1.0365	1.19199	0.00302391
Lifetime smoking	Cholesterol_adjstatins	Lifetime smoking	Cholesterol_adjstatins	Inverse variance weighted	137	0.0570853	0.0411168	1.05875	0.97677	1.1476	0.165024
Lifetime smoking	Creatinine_in_urine	Lifetime smoking	Creatinine_in_urine	Inverse variance weighted	137	0.0476966	0.0400266	1.04885	0.969713	1.13445	0.233409
Lifetime smoking	Creatinine	Lifetime smoking	Creatinine	Inverse variance weighted	137	-0.0508298	0.0506656	0.95044	0.860592	1.04967	0.315745
Lifetime smoking	Cystatin_C	Lifetime smoking	Cystatin_C	Inverse variance weighted	137	0.375819	0.0604745	1.45618	1.29342	1.63943	5.14905e-10
Lifetime smoking	Direct_bilirubin	Lifetime smoking	Direct_bilirubin	Inverse variance weighted	137	-0.131339	0.0345055	0.876921	0.819575	0.938279	0.000141054
Lifetime smoking	eGFR	Lifetime smoking	eGFR	Inverse variance weighted	137	0.0414854	0.049435	1.04236	0.9461	1.14841	0.401362
Lifetime smoking	Gamma_glutamyltransferase	Lifetime smoking	Gamma_glutamyltransferase	Inverse variance weighted	137	0.302388	0.0476681	1.35309	1.23239	1.4856	2.24448e-10
Lifetime smoking	Glucose	Lifetime smoking	Glucose	Inverse variance weighted	137	0.0917321	0.0346539	1.09607	1.0241	1.1731	0.00811863
Lifetime smoking	Glycated_haemoglobin_HbA1c	Lifetime smoking	Glycated_haemoglobin_HbA1c	Inverse variance weighted	137	0.209524	0.0522704	1.23309	1.11302	1.36612	6.11141e-05
Lifetime smoking	HDL_cholesterol	Lifetime smoking	HDL_cholesterol	Inverse variance weighted	137	-0.260189	0.0483554	0.770906	0.701198	0.847544	7.41745e-08
Lifetime smoking	IGF_1	Lifetime smoking	IGF_1	Inverse variance weighted	137	-0.255141	0.0606624	0.774807	0.68795	0.872631	2.60034e-05
Lifetime smoking	LDL_direct_adjstatins	Lifetime smoking	LDL_direct_adjstatins	Inverse variance weighted	137	0.0947373	0.0397871	1.09937	1.0169	1.18853	0.0172607
Lifetime smoking	Lipoprotein_A	Lifetime smoking	Lipoprotein_A	Inverse variance weighted	137	-0.035337	0.0253086	0.96528	0.918566	1.01437	0.162641
Lifetime smoking	Microalbumin_in_urine	Lifetime smoking	Microalbumin_in_urine	Inverse variance weighted	137	0.246811	0.0409957	1.27994	1.18112	1.38703	1.73966e-09
Lifetime smoking	Non_albumin_protein	Lifetime smoking	Non_albumin_protein	Inverse variance weighted	137	0.0476396	0.0477486	1.04879	0.955092	1.15169	0.318417
Lifetime smoking	Phosphate	Lifetime smoking	Phosphate	Inverse variance weighted	137	0.048959	0.0416049	1.05018	0.967939	1.1394	0.239291
Lifetime smoking	Potassium_in_urine	Lifetime smoking	Potassium_in_urine	Inverse variance weighted	137	-0.000422033	0.0347583	0.999578	0.933748	1.07005	0.990312
Lifetime smoking	SHBG	Lifetime smoking	SHBG	Inverse variance weighted	137	-0.140373	0.0836115	0.869034	0.737675	1.02378	0.0931762
Lifetime smoking	Sodium_in_urine	Lifetime smoking	Sodium_in_urine	Inverse variance weighted	137	0.137963	0.0387267	1.14793	1.06403	1.23846	0.000367357
Lifetime smoking	Testosterone	Lifetime smoking	Testosterone	Inverse variance weighted	137	-0.0695214	0.0435308	0.93284	0.856551	1.01592	0.110252
Lifetime smoking	Total_bilirubin	Lifetime smoking	Total_bilirubin	Inverse variance weighted	137	-0.221614	0.0402329	0.801225	0.74047	0.866965	3.62394e-08
Lifetime smoking	Total_protein	Lifetime smoking	Total_protein	Inverse variance weighted	137	-0.0486401	0.0401299	0.952524	0.880474	1.03047	0.225486
Lifetime smoking	Triglycerides	Lifetime smoking	Triglycerides	Inverse variance weighted	137	0.270652	0.0495588	1.31082	1.18948	1.44453	4.72849e-08
Lifetime smoking	Urate	Lifetime smoking	Urate	Inverse variance weighted	137	0.245262	0.0453298	1.27796	1.16931	1.39669	6.28122e-08
Lifetime smoking	Urea	Lifetime smoking	Urea	Inverse variance weighted	137	-0.01412	0.0381176	0.985979	0.915001	1.06246	0.711061
Lifetime smoking	Vitamin_D	Lifetime smoking	Vitamin_D	Inverse variance weighted	137	-0.0855231	0.0397783	0.918032	0.849176	0.992471	0.0315556
Lifetime smoking	Ferritin measurement	Lifetime smoking	Ferritin measurement	Inverse variance weighted	151	0.00698434	0.0407342	1.00701	0.929736	1.0907	0.863861
Lifetime smoking	Serum iron measurement	Lifetime smoking	Serum iron measurement	Inverse variance weighted	148	-0.0452292	0.0384262	0.955778	0.886438	1.03054	0.239179
Lifetime smoking	Total iron binding capacity	Lifetime smoking	Total iron binding capacity	Inverse variance weighted	150	0.0833346	0.0487627	1.08691	0.987834	1.19591	0.0874542
Lifetime smoking	Transferrin saturation measurement	Lifetime smoking	Transferrin saturation measurement	Inverse variance weighted	150	-0.0737086	0.0455747	0.928942	0.849561	1.01574	0.105811
