# Supplementary material for: Causal Relationships Between Environmental Exposures, Iron Metabolism, Hematuria Markers, and Rheumatoid Arthritis: An Investigation Using Mendelian Randomization
Source: Biomedicines. 2025 Feb 19;13(2):513. doi: 10.3390/biomedicines13020513 (PMC11852645; doi:10.3390/biomedicines13020513)
Supplement: Supplementary file 1 [file biomedicines-13-00513-s001.zip › Supplementary Table S4.xlsx]

## Sheet: Sheet1
Table S4. The results of the causal impact of potential mediator factors on RA or SPRA.
ID.Exposure	ID.Outcome	Exposure	Outcome	Method	Nsnp	β	SE	OR	OR_lci95	OR_uci95	Pval
C_reactive_protein	finngen_R9_M13_Rheumatoid arthritis	C_reactive_protein	Rheumatoid arthritis	Inverse variance weighted	179	0.293424	0.117554	1.34101	1.06505	1.68848	0.0125575
Gamma_glutamyltransferase	finngen_R9_M13_Rheumatoid arthritis	Gamma_glutamyltransferase	Rheumatoid arthritis	Inverse variance weighted	240	0.0624911	0.0429543	1.06448	0.978534	1.15799	0.145717
Cystatin_C	finngen_R9_M13_Rheumatoid arthritis	Cystatin_C	Rheumatoid arthritis	Inverse variance weighted	246	0.106526	0.0499931	1.11241	1.00858	1.22693	0.0331043
Microalbumin_in_urine	finngen_R9_M13_Rheumatoid arthritis	Microalbumin_in_urine	Rheumatoid arthritis	Inverse variance weighted	4	-0.0340974	0.306958	0.966477	0.529546	1.76392	0.911552
Total_bilirubin	finngen_R9_M13_Rheumatoid arthritis	Total_bilirubin	Rheumatoid arthritis	Inverse variance weighted	113	-0.0298049	0.0402852	0.970635	0.896942	1.05038	0.459393
Triglycerides	finngen_R9_M13_Rheumatoid arthritis	Triglycerides	Rheumatoid arthritis	Inverse variance weighted	210	-0.00299462	0.0600319	0.99701	0.886338	1.1215	0.960215
Urate	finngen_R9_M13_Rheumatoid arthritis	Urate	Rheumatoid arthritis	Inverse variance weighted	215	0.0507684	0.0479436	1.05208	0.957719	1.15574	0.289637
HDL_cholesterol	finngen_R9_M13_Rheumatoid arthritis	HDL_cholesterol	Rheumatoid arthritis	Inverse variance weighted	223	0.00177993	0.0485877	1.00178	0.910782	1.10187	0.970777
Alkaline_phosphatase	finngen_R9_M13_Rheumatoid arthritis	Alkaline_phosphatase	Rheumatoid arthritis	Inverse variance weighted	251	-0.00416465	0.038908	0.995844	0.922725	1.07476	0.914758
Apolipoprotein_B_adjstatins	finngen_R9_M13_Rheumatoid arthritis	Apolipoprotein_B_adjstatins	Rheumatoid arthritis	Inverse variance weighted	218	-0.0410074	0.0377463	0.959822	0.891375	1.03352	0.277304
IGF_1	finngen_R9_M13_Rheumatoid arthritis	IGF_1	Rheumatoid arthritis	Inverse variance weighted	299	0.0598288	0.0463504	1.06165	0.969458	1.16262	0.196775
Apolipoprotein_A	finngen_R9_M13_Rheumatoid arthritis	Apolipoprotein_A	Rheumatoid arthritis	Inverse variance weighted	201	-0.0462397	0.0450926	0.954813	0.874047	1.04304	0.305156
Glycated_haemoglobin_HbA1c	finngen_R9_M13_Rheumatoid arthritis	Glycated_haemoglobin_HbA1c	Rheumatoid arthritis	Inverse variance weighted	254	0.0152107	0.0428286	1.01533	0.933576	1.10424	0.722476
Direct_bilirubin	finngen_R9_M13_Rheumatoid arthritis	Direct_bilirubin	Rheumatoid arthritis	Inverse variance weighted	77	-0.0184703	0.0386369	0.981699	0.910102	1.05893	0.632616
Albumin	finngen_R9_M13_Rheumatoid arthritis	Albumin	Rheumatoid arthritis	Inverse variance weighted	178	-0.179697	0.0809362	0.835524	0.712959	0.979159	0.0264035
Sodium_in_urine	finngen_R9_M13_Rheumatoid arthritis	Sodium_in_urine	Rheumatoid arthritis	Inverse variance weighted	31	0.387799	0.237879	1.47373	0.924554	2.34912	0.103052
AST_ALT_ratio	finngen_R9_M13_Rheumatoid arthritis	AST_ALT_ratio	Rheumatoid arthritis	Inverse variance weighted	178	0.00332414	0.0562125	1.00333	0.898658	1.12019	0.952844
Calcium	finngen_R9_M13_Rheumatoid arthritis	Calcium	Rheumatoid arthritis	Inverse variance weighted	177	-0.071967	0.0514192	0.930562	0.841349	1.02923	0.161629
Alanine_aminotransferase	finngen_R9_M13_Rheumatoid arthritis	Alanine_aminotransferase	Rheumatoid arthritis	Inverse variance weighted	169	0.0601907	0.0819646	1.06204	0.904421	1.24713	0.462736
Glucose	finngen_R9_M13_Rheumatoid arthritis	Glucose	Rheumatoid arthritis	Inverse variance weighted	97	-0.228711	0.099564	0.795558	0.654518	0.966991	0.0216114
LDL_direct_adjstatins	finngen_R9_M13_Rheumatoid arthritis	LDL_direct_adjstatins	Rheumatoid arthritis	Inverse variance weighted	213	-0.0431221	0.0385738	0.957794	0.88805	1.03302	0.263605
Vitamin_D	finngen_R9_M13_Rheumatoid arthritis	Vitamin_D	Rheumatoid arthritis	Inverse variance weighted	65	-0.0586389	0.0859174	0.943047	0.796891	1.11601	0.494921
C_reactive_protein	finngen_R9_M13_Seropositive rheumatoid arthritis	C_reactive_protein	Seropositive rheumatoid arthritis	Inverse variance weighted	179	0.328554	0.144888	1.38896	1.04558	1.8451	0.0233508
Gamma_glutamyltransferase	finngen_R9_M13_Seropositive rheumatoid arthritis	Gamma_glutamyltransferase	Seropositive rheumatoid arthritis	Inverse variance weighted	240	0.073333	0.0470661	1.07609	0.981261	1.18008	0.119213
Cystatin_C	finngen_R9_M13_Seropositive rheumatoid arthritis	Cystatin_C	Seropositive rheumatoid arthritis	Inverse variance weighted	246	0.0933663	0.0544632	1.09786	0.986708	1.22154	0.0864734
Microalbumin_in_urine	finngen_R9_M13_Seropositive rheumatoid arthritis	Microalbumin_in_urine	Seropositive rheumatoid arthritis	Inverse variance weighted	4	-0.134061	0.262135	0.874536	0.523171	1.46188	0.609057
Total_bilirubin	finngen_R9_M13_Seropositive rheumatoid arthritis	Total_bilirubin	Seropositive rheumatoid arthritis	Inverse variance weighted	113	-0.0285406	0.040025	0.971863	0.898535	1.05117	0.475803
Triglycerides	finngen_R9_M13_Seropositive rheumatoid arthritis	Triglycerides	Seropositive rheumatoid arthritis	Inverse variance weighted	210	-0.0148899	0.0656101	0.98522	0.866333	1.12042	0.820466
Urate	finngen_R9_M13_Seropositive rheumatoid arthritis	Urate	Seropositive rheumatoid arthritis	Inverse variance weighted	215	0.010967	0.0502075	1.01103	0.916274	1.11558	0.827092
HDL_cholesterol	finngen_R9_M13_Seropositive rheumatoid arthritis	HDL_cholesterol	Seropositive rheumatoid arthritis	Inverse variance weighted	223	0.0316225	0.0541018	1.03213	0.928284	1.14759	0.558884
Alkaline_phosphatase	finngen_R9_M13_Seropositive rheumatoid arthritis	Alkaline_phosphatase	Seropositive rheumatoid arthritis	Inverse variance weighted	251	-0.00708081	0.0416754	0.992944	0.915061	1.07746	0.865086
Apolipoprotein_B_adjstatins	finngen_R9_M13_Seropositive rheumatoid arthritis	Apolipoprotein_B_adjstatins	Seropositive rheumatoid arthritis	Inverse variance weighted	218	-0.0219204	0.0426401	0.978318	0.899879	1.06359	0.607196
IGF_1	finngen_R9_M13_Seropositive rheumatoid arthritis	IGF_1	Seropositive rheumatoid arthritis	Inverse variance weighted	299	0.101177	0.0548904	1.10647	0.993612	1.23215	0.0652927
Apolipoprotein_A	finngen_R9_M13_Seropositive rheumatoid arthritis	Apolipoprotein_A	Seropositive rheumatoid arthritis	Inverse variance weighted	201	0.000456116	0.0488159	1.00046	0.90917	1.10091	0.992545
Glycated_haemoglobin_HbA1c	finngen_R9_M13_Seropositive rheumatoid arthritis	Glycated_haemoglobin_HbA1c	Seropositive rheumatoid arthritis	Inverse variance weighted	254	0.031614	0.0489811	1.03212	0.93764	1.13612	0.518647
Direct_bilirubin	finngen_R9_M13_Seropositive rheumatoid arthritis	Direct_bilirubin	Seropositive rheumatoid arthritis	Inverse variance weighted	77	0.00247124	0.0415787	1.00247	0.924019	1.08759	0.952605
Albumin	finngen_R9_M13_Seropositive rheumatoid arthritis	Albumin	Seropositive rheumatoid arthritis	Inverse variance weighted	178	-0.208122	0.080429	0.812108	0.693667	0.950772	0.00966331
Sodium_in_urine	finngen_R9_M13_Seropositive rheumatoid arthritis	Sodium_in_urine	Seropositive rheumatoid arthritis	Inverse variance weighted	31	0.46205	0.296996	1.58733	0.886865	2.84102	0.119769
AST_ALT_ratio	finngen_R9_M13_Seropositive rheumatoid arthritis	AST_ALT_ratio	Seropositive rheumatoid arthritis	Inverse variance weighted	178	-0.00164063	0.0623524	0.998361	0.883511	1.12814	0.979008
Calcium	finngen_R9_M13_Seropositive rheumatoid arthritis	Calcium	Seropositive rheumatoid arthritis	Inverse variance weighted	177	-0.0827994	0.0586217	0.920536	0.820618	1.03262	0.157822
Alanine_aminotransferase	finngen_R9_M13_Seropositive rheumatoid arthritis	Alanine_aminotransferase	Seropositive rheumatoid arthritis	Inverse variance weighted	169	0.0506134	0.0930003	1.05192	0.876633	1.26225	0.586285
Glucose	finngen_R9_M13_Seropositive rheumatoid arthritis	Glucose	Seropositive rheumatoid arthritis	Inverse variance weighted	97	-0.239908	0.117618	0.7867	0.624727	0.990668	0.0413785
LDL_direct_adjstatins	finngen_R9_M13_Seropositive rheumatoid arthritis	LDL_direct_adjstatins	Seropositive rheumatoid arthritis	Inverse variance weighted	213	-0.0246695	0.0431693	0.975632	0.896478	1.06178	0.567689
Vitamin_D	finngen_R9_M13_Seropositive rheumatoid arthritis	Vitamin_D	Seropositive rheumatoid arthritis	Inverse variance weighted	65	-0.0611062	0.0951716	0.940723	0.780639	1.13364	0.520832
