# Supplementary material for: Causal Relationships Between Environmental Exposures, Iron Metabolism, Hematuria Markers, and Rheumatoid Arthritis: An Investigation Using Mendelian Randomization
Source: Biomedicines. 2025 Feb 19;13(2):513. doi: 10.3390/biomedicines13020513 (PMC11852645; doi:10.3390/biomedicines13020513)
Supplement: Supplementary file 1 [file biomedicines-13-00513-s001.zip › Supplementary Table S5.xlsx]

## Sheet: mediation
Table S5.The mediation proportion of mediator in the causal relationship between lifetime smoking and rheumatoid arthritis or seropositive rheumatoid arthritis.
Exposure	Outcome	Mediation	Total effect(β)	β1	β2	Indirect effect(β12)	β12_proportion	se	P	Lci	Uci
lifetime smoking	Rheumatoid arthritis	C_reactive_protein	0.613859	0.381371	0.293424	0.111903	0.182295	0.0405127	0.00574175	0.0529411	0.311649
lifetime smoking	Rheumatoid arthritis	Albumin	0.613859	-0.154399	-0.179697	0.0277451	0.0451978	0.0159046	0.0810776	-0.00558428	0.0959798
lifetime smoking	Rheumatoid arthritis	Glucose	0.613859	0.0917321	-0.228711	-0.0209802	-0.0341775	0.0229922	0.361511	-0.10759	0.0392347
lifetime smoking	Rheumatoid arthritis	Cystatin_C	0.613859	0.375819	0.106526	0.0400345	0.0652177	0.0233431	0.0863365	-0.00931474	0.13975
lifetime smoking	Seropositive rheumatoid arthritis	C_reactive_protein	0.386176	0.381371	0.328554	0.125301	0.324466	0.0521305	0.0162345	0.0598823	0.589049
lifetime smoking	Seropositive rheumatoid arthritis	Albumin	0.386176	-0.154399	-0.208122	0.0321339	0.0832106	0.0179339	0.0731654	-0.00781127	0.174232
lifetime smoking	Seropositive rheumatoid arthritis	Glucose	0.386176	0.0917321	-0.239908	-0.0220073	-0.0569877	0.0283961	0.438333	-0.201109	0.087134
