# Supplementary material for: Causal Relationships Between Environmental Exposures, Iron Metabolism, Hematuria Markers, and Rheumatoid Arthritis: An Investigation Using Mendelian Randomization
Source: Biomedicines. 2025 Feb 19;13(2):513. doi: 10.3390/biomedicines13020513 (PMC11852645; doi:10.3390/biomedicines13020513)
Supplement: Supplementary file 1 [file biomedicines-13-00513-s001.zip › Supplementary Table S6.xlsx]

## Sheet: Sheet1
Table S6.The result of the conversion of SNPs into genes
SNP	Gene
rs10226228	PDE1C
rs10282292	IMMP2L
rs10458563	ELAVL4
rs1050847	ZCCHC14
rs10819050	MAPKAP1
rs10879871	-
rs10918701	NOS1AP
rs10945143	ADGRB3
rs11023819	SOX6
rs11123962	-
rs11134664	RANBP17
rs11210229	-
rs112282219	HARBI1
rs11255908	-
rs113382419	FAM163B
rs116948922	NINL
rs11768481	DLX6-AS1
rs11783093	-
rs11786713	XKR6
rs11801576	PLPPR5
rs11861214	FBXL16
rs11921010	CADM2
rs11948770	-
rs12151765	-
rs12202536	-
rs1221148	BRINP1
rs12442096	INSYN1
rs1246265	-
rs12623702	-
rs12708665	TNRC6A
rs12831617	-
rs12967855	CELF4
rs13009008	MAP3K20
rs13016665	-
rs13106038	-
rs13153393	TENM2
rs13268671	MFHAS1
rs136233	OSBP2
rs1363374	-
rs1402671	MAML3
rs147412694	-
rs17309874	BDNF-AS
rs17553262	NUDT9P1
rs17576594	-
rs17733784	LOC642484
rs1922018	SDK1
rs1931262	LOC101928219
rs202645	-
rs2062882	NECAB1
rs2080870	NDUFAF2
rs2254710	LINC02520
rs2675638	LINC02625
rs2838834	LINC00334
rs28635466	UBE2Z
rs2867112	-
rs2890772	-
rs317021	-
rs326341	CD47
rs329120	JADE2
rs348829	-
rs35120974	-
rs35169606	TNKS
rs35175834	SEMA6D
rs35264168	-
rs35343344	PGPEP1
rs35891966	NAV2
rs359243	-
rs369230	CPNE7
rs3742365	ZFYVE21
rs3811038	TTL
rs3896224	SORCS3
rs3905052	AGBL4
rs421983	LINC00971
rs4391802	LINC02758
rs4473348	LINC01934
rs4543592	-
rs4571506	-
rs4671357	-
rs4731925	CHCHD3
rs4814873	SLC24A3
rs4949465	-
rs4957528	-
rs530916	-
rs549845	PTPRF
rs56059523	CYP20A1
rs57611503	-
rs57969627	TEX41
rs6011779	CHRNA4
rs6050215	APMAP
rs6057527	LINC01597
rs6088250	DEFB123
rs60952428	ADAT1
rs6119897	NOL4L
rs61796681	-
rs62098013	DCC
rs62175972	-
rs62261746	CADM2
rs624833	ADD1
rs6598539	IGF1R
rs6665841	AGBL4
rs6741228	-
rs67596067	-
rs6778080	USP4
rs6779302	-
rs6796790	-
rs6935954	-
rs6957896	PLXNA4
rs6962772	ZNF789
rs7039819	-
rs7077678	ARL3
rs71367545	KCNG2
rs71532325	-
rs7155595	LOC105370579
rs71627581	ZNF131
rs72678864	-
rs7297175	ERBB3
rs73220544	NUDT16-DT
rs7333559	CLYBL
rs74086911	PRPF40B,FAM186B
rs75120545	-
rs7528604	PDE4B
rs7553348	TNNI3K
rs7569203	LINC01833
rs75742406	-
rs762995	TCF20
rs76608582	HDGFL2
rs7687139	-
rs77653640	-
rs7766610	REV3L
rs7807019	-
rs78526269	-
rs8042134	-
rs8042849	HYKK
rs812887	ROBO2
rs860326	OTX2-AS1
rs8614	NUFIP2
rs889398	LOC105371325
rs9435340	-
rs9842947	-
rs986391	TENM2
rs9919670	NCAM1
