# Supplementary material for: Causal Relationships Between Environmental Exposures, Iron Metabolism, Hematuria Markers, and Rheumatoid Arthritis: An Investigation Using Mendelian Randomization
Source: Biomedicines. 2025 Feb 19;13(2):513. doi: 10.3390/biomedicines13020513 (PMC11852645; doi:10.3390/biomedicines13020513)
Supplement: Supplementary file 1 [file biomedicines-13-00513-s001.zip › Supplementary Table S7.xlsx]

## Sheet: mediation
Table S7. Top 12 clusters with their representative enriched terms in enrichment analysis.
GO	Category	Description	Count	%	Log10(P)	Log10(q)
GO:0098794	GO Cellular Components	postsynapse	10	11.9	-4.84	-0.4
GO:0010975	GO Biological Processes	regulation of neuron projection development	8	9.52	-4.48	-0.4
GO:0050808	GO Biological Processes	synapse organization	6	7.14	-3.45	-0.18
GO:0043025	GO Cellular Components	neuronal cell body	7	8.33	-3.36	-0.18
WP5346	WikiPathways	8p23 1 copy number variation syndrome	3	3.57	-3.31	-0.18
GO:0021545	GO Biological Processes	cranial nerve development	3	3.57	-3.12	-0.09
GO:0098742	GO Biological Processes	cell-cell adhesion via plasma-membrane adhesion molecules	5	5.95	-3.08	-0.08
GO:0001558	GO Biological Processes	regulation of cell growth	6	7.14	-3.05	-0.08
GO:0099565	GO Biological Processes	chemical synaptic transmission, postsynaptic	3	3.57	-2.94	-0.02
R-HSA-9006925	Reactome Gene Sets	Intracellular signaling by second messengers	5	5.95	-2.73	0
GO:0008016	GO Biological Processes	regulation of heart contraction	4	4.76	-2.58	0
GO:0043279	GO Biological Processes	response to alkaloid	3	3.57	-2.55	0
